# Supplementary material for: A novel yeast-derived aldehyde-reducing compound MF001 protects against alcohol-induced liver damage
Source: PLoS One. 2025 Jul 10;20(7):e0327648. doi: 10.1371/journal.pone.0327648 (PMC12244695; doi:10.1371/journal.pone.0327648)
Supplement: S1 File — S1 Fig. MF001 reduces fatty acid oxidation and EtOH regulating genes. (A) Fatty acid oxidation gene expression levels of Pparα, Pgc-1α, Cpt-1α, and Cpt-1β determined using qPCR in EtOH-, PA-, and MF001-treated mouse primary hepatocytes. (B) Ethanol reducing gene expression levels of Cyp2e1, Adh1, and Aldh2 in determined using qPCR in EtOH-, PA-, and MF001-treated mouse primary hepatocytes. (C) Enzyme activity levels of ALDH2 in primary hepatocytes determined by ELISA. Values represent the mean ± SEM. *p < 0.05, **p < 0.01, and ***p < 0.001 compared to mock primary hepatocytes. #p < 0.05, ##p < 0.01, and ###p < 0.001 compared with EtOH- and PA-treated mouse primary hepatocytes. S2 Fig. MF001 reduces fatty acid oxidation and protects against alcohol-induced liver inflammation. (A) Expression of major fatty acid oxidation genes Pparα, Pgc-1α, Cpt-1α, and Cpt-1β determined using qPCR in mouse liver tissues. (B, C) Activity of inflammatory enzymes TNF-α and IL-1β and ethanol reducing enzyme ALDH2, determined using serum mouse samples by ELISA. Values represent the mean ± SEM. *p < 0.05 and **p < 0.01 compared to vehicle WT mice. #p < 0.05 and ##p < 0.01 compared to LD EtOH diet WT mice. S3 Fig. MF001 attenuates alcohol-induced fatty acid oxidation and relieves alcohol-induced inflammation. (A) Expression of major fatty acid oxidation genes Pparα, Pgc-1α, Cpt-1α, and Cpt-1β alcohol induced and MF001 treated mouse liver tissues, determined using qPCR. (B, C) Activity of inflammatory enzymes TNF-α and IL-1β and ethanol reducing enzyme ALDH2, in serum of alcohol induced and MF001 treated mouse samples by ELISA. Values represent the mean ± SEM. *p < 0.05, **p < 0.01, and ***p < 0.001 compared to vehicle WT mice. #p < 0.05 and ##p < 0.01 compared to LD EtOH diet WT mice. S4 Fig. Graphical Abstract. Schematic representation for the function of MF001 in liver. S1 Table. Primer sequences used for qPCR. S1 Data. Western blot raw image. S2 Data. Statistical analysis for One-way ANO [file pone.0327648.s001.zip › Supporting Information/S2 Data.xlsx]

## Sheet: Fig. 1
Fig. 1C							Fig. 1C							Fig. 1C
FASN							ACC1							SCD1
Table Analyzed	Hepatocyte						Table Analyzed	Hepatocyte						Table Analyzed	Hepatocyte
Data sets analyzed	A-C						Data sets analyzed	A-C						Data sets analyzed	A-C
ANOVA summary							ANOVA summary							ANOVA summary
F	643						F	286.7						F	438.7
P value	0.0001						P value	0.0004						P value	0.0002
P value summary	***						P value summary	***						P value summary	***
Significant diff. among means (P < 0.05)?	Yes						Significant diff. among means (P < 0.05)?	Yes						Significant diff. among means (P < 0.05)?	Yes
R squared	0.9977						R squared	0.9948						R squared	0.9966
Brown-Forsythe test							Brown-Forsythe test							Brown-Forsythe test
F (DFn, DFd)	2.734e+028 (2, 3)						F (DFn, DFd)	5.648e+029 (2, 3)						F (DFn, DFd)	2.501e+029 (2, 3)
P value	<0.0001						P value	<0.0001						P value	<0.0001
P value summary	****						P value summary	****						P value summary	****
Are SDs significantly different (P < 0.05)?	Yes						Are SDs significantly different (P < 0.05)?	Yes						Are SDs significantly different (P < 0.05)?	Yes
Bartlett's test							Bartlett's test							Bartlett's test
Bartlett's statistic (corrected)							Bartlett's statistic (corrected)							Bartlett's statistic (corrected)
P value							P value							P value
P value summary							P value summary							P value summary
Are SDs significantly different (P < 0.05)?							Are SDs significantly different (P < 0.05)?							Are SDs significantly different (P < 0.05)?
ANOVA table	SS	DF	MS	F (DFn, DFd)	P value		ANOVA table	SS	DF	MS	F (DFn, DFd)	P value		ANOVA table	SS	DF	MS	F (DFn, DFd)	P value
Treatment (between columns)	0.458	2	0.229	F (2, 3) = 643.0	P=0.0001		Treatment (between columns)	0.7298	2	0.3649	F (2, 3) = 286.7	P=0.0004		Treatment (between columns)	0.7552	2	0.3776	F (2, 3) = 438.7	P=0.0002
Residual (within columns)	0.001068	3	0.0003561				Residual (within columns)	0.003819	3	0.001273				Residual (within columns)	0.002583	3	0.0008608
Total	0.459	5					Total	0.7336	5					Total	0.7578	5
Data summary							Data summary							Data summary
Number of treatments (columns)	3						Number of treatments (columns)	3						Number of treatments (columns)	3
Number of values (total)	6						Number of values (total)	6						Number of values (total)	6
Fig. 1D							Fig. 1D							Fig. 1D							Fig. 1D
Srebp-1c							Fasn							Acc1							Scd1							Red
Table Analyzed	Hepatocyte						Table Analyzed	Hepatocyte						Table Analyzed	Hepatocyte						Table Analyzed	Hepatocyte						Table Analyzed	Hepatocyte
Data sets analyzed	A-C						Data sets analyzed	A-C						Data sets analyzed	A-C						Data sets analyzed	A-C						Data sets analyzed	A-C
ANOVA summary							ANOVA summary							ANOVA summary							ANOVA summary							ANOVA summary
F	128.1						F	192.6						F	43.47						F	75.98						F	24.13
P value	<0.0001						P value	<0.0001						P value	0.0003						P value	<0.0001						P value	0.0014
P value summary	****						P value summary	****						P value summary	***						P value summary	****						P value summary	**
Significant diff. among means (P < 0.05)?	Yes						Significant diff. among means (P < 0.05)?	Yes						Significant diff. among means (P < 0.05)?	Yes						Significant diff. among means (P < 0.05)?	Yes						Significant diff. among means (P < 0.05)?	Yes
R squared	0.9771						R squared	0.9847						R squared	0.9354						R squared	0.962						R squared	0.8894
Brown-Forsythe test							Brown-Forsythe test							Brown-Forsythe test							Brown-Forsythe test							Brown-Forsythe test
F (DFn, DFd)	0.5822 (2, 6)						F (DFn, DFd)	0.4913 (2, 6)						F (DFn, DFd)	0.4506 (2, 6)						F (DFn, DFd)	0.2637 (2, 6)						F (DFn, DFd)	0.2569 (2, 6)
P value	0.5874						P value	0.6345						P value	0.6572						P value	0.7767						P value	0.7816
P value summary	ns						P value summary	ns						P value summary	ns						P value summary	ns						P value summary	ns
Are SDs significantly different (P < 0.05)?	No						Are SDs significantly different (P < 0.05)?	No						Are SDs significantly different (P < 0.05)?	No						Are SDs significantly different (P < 0.05)?	No						Are SDs significantly different (P < 0.05)?	No
Bartlett's test							Bartlett's test							Bartlett's test							Bartlett's test							Bartlett's test
Bartlett's statistic (corrected)							Bartlett's statistic (corrected)							Bartlett's statistic (corrected)							Bartlett's statistic (corrected)							Bartlett's statistic (corrected)
P value							P value							P value							P value							P value
P value summary							P value summary							P value summary							P value summary							P value summary
Are SDs significantly different (P < 0.05)?							Are SDs significantly different (P < 0.05)?							Are SDs significantly different (P < 0.05)?							Are SDs significantly different (P < 0.05)?							Are SDs significantly different (P < 0.05)?
ANOVA table	SS	DF	MS	F (DFn, DFd)	P value		ANOVA table	SS	DF	MS	F (DFn, DFd)	P value		ANOVA table	SS	DF	MS	F (DFn, DFd)	P value		ANOVA table	SS	DF	MS	F (DFn, DFd)	P value		ANOVA table	SS	DF	MS	F (DFn, DFd)	P value
Treatment (between columns)	5.582	2	2.791	F (2, 6) = 128.1	P<0.0001		Treatment (between columns)	2.238	2	1.119	F (2, 6) = 192.6	P<0.0001		Treatment (between columns)	0.8452	2	0.4226	F (2, 6) = 43.47	P=0.0003		Treatment (between columns)	1.439	2	0.7196	F (2, 6) = 75.98	P<0.0001		Treatment (between columns)	0.8367	2	0.4184	F (2, 6) = 24.13	P=0.0014
Residual (within columns)	0.1307	6	0.02179				Residual (within columns)	0.03485	6	0.005808				Residual (within columns)	0.05833	6	0.009721				Residual (within columns)	0.05682	6	0.00947				Residual (within columns)	0.104	6	0.01734
Total	5.713	8					Total	2.273	8					Total	0.9035	8					Total	1.496	8					Total	0.9408	8
Data summary							Data summary							Data summary							Data summary							Data summary
Number of treatments (columns)	3						Number of treatments (columns)	3						Number of treatments (columns)	3						Number of treatments (columns)	3						Number of treatments (columns)	3
Number of values (total)	9						Number of values (total)	9						Number of values (total)	9						Number of values (total)	9						Number of values (total)	9

## Sheet: Fig. 2
Fig. 2B							Fig. 2D							Fig. 2E
Table Analyzed	Hepatocyte						Table Analyzed	Hepatocyte						Table Analyzed	Hepatocyte
Data sets analyzed	A-C						Data sets analyzed	A-C						Data sets analyzed	A-C
ANOVA summary							ANOVA summary							ANOVA summary
F	403.6						F	45.7						F	11486
P value	<0.0001						P value	0.0057						P value	<0.0001
P value summary	****						P value summary	**						P value summary	****
Significant diff. among means (P < 0.05)?	Yes						Significant diff. among means (P < 0.05)?	Yes						Significant diff. among means (P < 0.05)?	Yes
R squared	0.9818						R squared	0.9682						R squared	0.9997
Brown-Forsythe test							Brown-Forsythe test							Brown-Forsythe test
F (DFn, DFd)	0.4026 (2, 15)						F (DFn, DFd)	2.760e+030 (2, 3)						F (DFn, DFd)	0.7349 (2, 6)
P value	0.6756						P value	<0.0001						P value	0.5182
P value summary	ns						P value summary	****						P value summary	ns
Are SDs significantly different (P < 0.05)?	No						Are SDs significantly different (P < 0.05)?	Yes						Are SDs significantly different (P < 0.05)?	No
Bartlett's test							Bartlett's test							Bartlett's test
Bartlett's statistic (corrected)	0.547						Bartlett's statistic (corrected)							Bartlett's statistic (corrected)
P value	0.7607						P value							P value
P value summary	ns						P value summary							P value summary
Are SDs significantly different (P < 0.05)?	No						Are SDs significantly different (P < 0.05)?							Are SDs significantly different (P < 0.05)?
ANOVA table	SS	DF	MS	F (DFn, DFd)	P value		ANOVA table	SS	DF	MS	F (DFn, DFd)	P value		ANOVA table	SS	DF	MS	F (DFn, DFd)	P value
Treatment (between columns)	2.052	2	1.026	F (2, 15) = 403.6	P<0.0001		Treatment (between columns)	231.1	2	115.5	F (2, 3) = 45.70	P=0.0057		Treatment (between columns)	0.5845	2	0.2922	F (2, 6) = 11486	P<0.0001
Residual (within columns)	0.03813	15	0.002542				Residual (within columns)	7.585	3	2.528				Residual (within columns)	0.0001527	6	2.544e-05
Total	2.09	17					Total	238.7	5					Total	0.5846	8
Data summary							Data summary							Data summary
Number of treatments (columns)	3						Number of treatments (columns)	3						Number of treatments (columns)	3
Number of values (total)	18						Number of values (total)	6						Number of values (total)	9
Fig. 2F							Fig. 2G							Fig. 2G
Table Analyzed	Hepatocyte						Tnf-α							Il-6
Data sets analyzed	A-C						Table Analyzed	Hepatocyte						Table Analyzed	Hepatocyte
							Data sets analyzed	A-C						Data sets analyzed	A-C
ANOVA summary
F	44.92						ANOVA summary							ANOVA summary
P value	<0.0001						F	90.41						F	119.7
P value summary	****						P value	<0.0001						P value	<0.0001
Significant diff. among means (P < 0.05)?	Yes						P value summary	****						P value summary	****
R squared	0.8569						Significant diff. among means (P < 0.05)?	Yes						Significant diff. among means (P < 0.05)?	Yes
							R squared	0.9679						R squared	0.9755
Brown-Forsythe test
F (DFn, DFd)	9.207 (2, 15)						Brown-Forsythe test							Brown-Forsythe test
P value	0.0025						F (DFn, DFd)	0.3270 (2, 6)						F (DFn, DFd)	0.6400 (2, 6)
P value summary	**						P value	0.7332						P value	0.5598
Are SDs significantly different (P < 0.05)?	Yes						P value summary	ns						P value summary	ns
							Are SDs significantly different (P < 0.05)?	No						Are SDs significantly different (P < 0.05)?	No
Bartlett's test
Bartlett's statistic (corrected)	6.226						Bartlett's test							Bartlett's test
P value	0.0445						Bartlett's statistic (corrected)							Bartlett's statistic (corrected)
P value summary	*						P value							P value
Are SDs significantly different (P < 0.05)?	Yes						P value summary							P value summary
							Are SDs significantly different (P < 0.05)?							Are SDs significantly different (P < 0.05)?
ANOVA table	SS	DF	MS	F (DFn, DFd)	P value
Treatment (between columns)	1.809	2	0.9047	F (2, 15) = 44.92	P<0.0001		ANOVA table	SS	DF	MS	F (DFn, DFd)	P value		ANOVA table	SS	DF	MS	F (DFn, DFd)	P value
Residual (within columns)	0.3021	15	0.02014				Treatment (between columns)	1.898	2	0.9491	F (2, 6) = 90.41	P<0.0001		Treatment (between columns)	6.459	2	3.229	F (2, 6) = 119.7	P<0.0001
Total	2.112	17					Residual (within columns)	0.06299	6	0.0105				Residual (within columns)	0.1619	6	0.02698
							Total	1.961	8					Total	6.621	8
Data summary
Number of treatments (columns)	3						Data summary							Data summary
Number of values (total)	18						Number of treatments (columns)	3						Number of treatments (columns)	3
							Number of values (total)	9						Number of values (total)	9

## Sheet: Fig. 3
Fig. 3B							Fig. 3C							Fig. 3C							Fig. 3C							Fig. 3C
Table Analyzed	Data 1						Body weight							Fat mass							Lean mass							Food consumption
Data sets analyzed	A-F						Table Analyzed	Data 1						Table Analyzed	Data 1						Table Analyzed	Data 1						Table Analyzed	Data 1
							Data sets analyzed	A-F						Data sets analyzed	A-F						Data sets analyzed	A-F						Data sets analyzed	A-F
ANOVA summary
F	2.334						ANOVA summary							ANOVA summary							ANOVA summary							ANOVA summary
P value	0.0706						F	0.0375						F	0.05922						F	0.08859						F	0.07533
P value summary	ns						P value	0.9991						P value	0.9973						P value	0.9931						P value	0.9949
Significant diff. among means (P < 0.05)?	No						P value summary	ns						P value summary	ns						P value summary	ns						P value summary	ns
R squared	0.3098						Significant diff. among means (P < 0.05)?	No						Significant diff. among means (P < 0.05)?	No						Significant diff. among means (P < 0.05)?	No						Significant diff. among means (P < 0.05)?	No
							R squared	0.01031						R squared	0.01618						R squared	0.02402						R squared	0.03043
Brown-Forsythe test
F (DFn, DFd)	1.475 (5, 26)						Brown-Forsythe test							Brown-Forsythe test							Brown-Forsythe test							Brown-Forsythe test
P value	0.2319						F (DFn, DFd)	0.1376 (5, 18)						F (DFn, DFd)	0.2582 (5, 18)						F (DFn, DFd)	1.816 (5, 18)						F (DFn, DFd)	0.05348 (5, 12)
P value summary	ns						P value	0.9813						P value	0.93						P value	0.1604						P value	0.9977
Are SDs significantly different (P < 0.05)?	No						P value summary	ns						P value summary	ns						P value summary	ns						P value summary	ns
							Are SDs significantly different (P < 0.05)?	No						Are SDs significantly different (P < 0.05)?	No						Are SDs significantly different (P < 0.05)?	No						Are SDs significantly different (P < 0.05)?	No
Bartlett's test
Bartlett's statistic (corrected)	5.049						Bartlett's test							Bartlett's test							Bartlett's test							Bartlett's test
P value	0.41						Bartlett's statistic (corrected)	0.2465						Bartlett's statistic (corrected)	0.2557						Bartlett's statistic (corrected)	0.5639						Bartlett's statistic (corrected)
P value summary	ns						P value	0.9985						P value	0.9984						P value	0.9896						P value
Are SDs significantly different (P < 0.05)?	No						P value summary	ns						P value summary	ns						P value summary	ns						P value summary
							Are SDs significantly different (P < 0.05)?	No						Are SDs significantly different (P < 0.05)?	No						Are SDs significantly different (P < 0.05)?	No						Are SDs significantly different (P < 0.05)?
ANOVA table	SS	DF	MS	F (DFn, DFd)	P value
Treatment (between columns)	0.1816	5	0.03631	F (5, 26) = 2.334	P=0.0706		ANOVA table	SS	DF	MS	F (DFn, DFd)	P value		ANOVA table	SS	DF	MS	F (DFn, DFd)	P value		ANOVA table	SS	DF	MS	F (DFn, DFd)	P value		ANOVA table	SS	DF	MS	F (DFn, DFd)	P value
Residual (within columns)	0.4045	26	0.01556				Treatment (between columns)	2.08	5	0.4161	F (5, 18) = 0.03750	P=0.9991		Treatment (between columns)	0.000752	5	0.0001504	F (5, 18) = 0.05922	P=0.9973		Treatment (between columns)	0.001081	5	0.0002161	F (5, 18) = 0.08859	P=0.9931		Treatment (between columns)	158.8	5	31.77	F (5, 12) = 0.07533	P=0.9949
Total	0.5861	31					Residual (within columns)	199.7	18	11.1				Residual (within columns)	0.04571	18	0.00254				Residual (within columns)	0.04391	18	0.00244				Residual (within columns)	5060	12	421.7
							Total	201.8	23					Total	0.04646	23					Total	0.04499	23					Total	5219	17
Data summary
Number of treatments (columns)	6						Data summary							Data summary							Data summary							Data summary
Number of values (total)	32						Number of treatments (columns)	6						Number of treatments (columns)	6						Number of treatments (columns)	6						Number of treatments (columns)	6
							Number of values (total)	24						Number of values (total)	24						Number of values (total)	24						Number of values (total)	18
Fig. 3E							Fig. 3E							Fig. 3F							Fig. 3F
Hepatic TG							Hepatic TC							Serum TG							Serum TC
Table Analyzed	Data 1						Table Analyzed	Data 1						Table Analyzed	Data 1						Table Analyzed	Data 1
Data sets analyzed	A-F						Data sets analyzed	A-F						Data sets analyzed	A-F						Data sets analyzed	A-F
ANOVA summary							ANOVA summary							ANOVA summary							ANOVA summary
F	163.7						F	76.21						F	33.94						F	27.64
P value	<0.0001						P value	<0.0001						P value	<0.0001						P value	<0.0001
P value summary	****						P value summary	****						P value summary	****						P value summary	****
Significant diff. among means (P < 0.05)?	Yes						Significant diff. among means (P < 0.05)?	Yes						Significant diff. among means (P < 0.05)?	Yes						Significant diff. among means (P < 0.05)?	Yes
R squared	0.9646						R squared	0.927						R squared	0.7486						R squared	0.708
Brown-Forsythe test							Brown-Forsythe test							Brown-Forsythe test							Brown-Forsythe test
F (DFn, DFd)	0.6884 (5, 30)						F (DFn, DFd)	2.217 (5, 30)						F (DFn, DFd)	2.886 (5, 57)						F (DFn, DFd)	1.368 (5, 57)
P value	0.636						P value	0.0786						P value	0.0217						P value	0.25
P value summary	ns						P value summary	ns						P value summary	*						P value summary	ns
Are SDs significantly different (P < 0.05)?	No						Are SDs significantly different (P < 0.05)?	No						Are SDs significantly different (P < 0.05)?	Yes						Are SDs significantly different (P < 0.05)?	No
Bartlett's test							Bartlett's test							Bartlett's test							Bartlett's test
Bartlett's statistic (corrected)	4.479						Bartlett's statistic (corrected)	8.868						Bartlett's statistic (corrected)	26.18						Bartlett's statistic (corrected)	11.93
P value	0.4826						P value	0.1144						P value	<0.0001						P value	0.0357
P value summary	ns						P value summary	ns						P value summary	****						P value summary	*
Are SDs significantly different (P < 0.05)?	No						Are SDs significantly different (P < 0.05)?	No						Are SDs significantly different (P < 0.05)?	Yes						Are SDs significantly different (P < 0.05)?	Yes
ANOVA table	SS	DF	MS	F (DFn, DFd)	P value		ANOVA table	SS	DF	MS	F (DFn, DFd)	P value		ANOVA table	SS	DF	MS	F (DFn, DFd)	P value		ANOVA table	SS	DF	MS	F (DFn, DFd)	P value
Treatment (between columns)	308645	5	61729	F (5, 30) = 163.7	P<0.0001		Treatment (between columns)	92443	5	18489	F (5, 30) = 76.21	P<0.0001		Treatment (between columns)	337222	5	67444	F (5, 57) = 33.94	P<0.0001		Treatment (between columns)	34567	5	6913	F (5, 57) = 27.64	P<0.0001
Residual (within columns)	11314	30	377.1				Residual (within columns)	7278	30	242.6				Residual (within columns)	113277	57	1987				Residual (within columns)	14258	57	250.1
Total	319958	35					Total	99721	35					Total	450499	62					Total	48825	62
Data summary							Data summary							Data summary							Data summary
Number of treatments (columns)	6						Number of treatments (columns)	6						Number of treatments (columns)	6						Number of treatments (columns)	6
Number of values (total)	36						Number of values (total)	36						Number of values (total)	63						Number of values (total)	63
Fig. 3G							Fig. 3G							Fig. 3H							Fig. 3I
ALT							AST							NEFA							Acetaldehyde
Table Analyzed	Data 1						Table Analyzed	Data 1						Table Analyzed	Data 1						Table Analyzed	Data 1
Data sets analyzed	A-F						Data sets analyzed	A-F						Data sets analyzed	A-F						Data sets analyzed	A-F
ANOVA summary							ANOVA summary							ANOVA summary							ANOVA summary
F	116						F	74.88						F	7.562						F	87.46
P value	<0.0001						P value	<0.0001						P value	<0.0001						P value	<0.0001
P value summary	****						P value summary	****						P value summary	****						P value summary	****
Significant diff. among means (P < 0.05)?	Yes						Significant diff. among means (P < 0.05)?	Yes						Significant diff. among means (P < 0.05)?	Yes						Significant diff. among means (P < 0.05)?	Yes
R squared	0.9105						R squared	0.8679						R squared	0.3946						R squared	0.9733
Brown-Forsythe test							Brown-Forsythe test							Brown-Forsythe test							Brown-Forsythe test
F (DFn, DFd)	0.9967 (5, 57)						F (DFn, DFd)	1.540 (5, 57)						F (DFn, DFd)	1.446 (5, 58)						F (DFn, DFd)	0.7156 (5, 12)
P value	0.4281						P value	0.1921						P value	0.2216						P value	0.6238
P value summary	ns						P value summary	ns						P value summary	ns						P value summary	ns
Are SDs significantly different (P < 0.05)?	No						Are SDs significantly different (P < 0.05)?	No						Are SDs significantly different (P < 0.05)?	No						Are SDs significantly different (P < 0.05)?	No
Bartlett's test							Bartlett's test							Bartlett's test							Bartlett's test
Bartlett's statistic (corrected)	18.52						Bartlett's statistic (corrected)	15.77						Bartlett's statistic (corrected)	14.74						Bartlett's statistic (corrected)
P value	0.0024						P value	0.0075						P value	0.0115						P value
P value summary	**						P value summary	**						P value summary	*						P value summary
Are SDs significantly different (P < 0.05)?	Yes						Are SDs significantly different (P < 0.05)?	Yes						Are SDs significantly different (P < 0.05)?	Yes						Are SDs significantly different (P < 0.05)?
ANOVA table	SS	DF	MS	F (DFn, DFd)	P value		ANOVA table	SS	DF	MS	F (DFn, DFd)	P value		ANOVA table	SS	DF	MS	F (DFn, DFd)	P value		ANOVA table	SS	DF	MS	F (DFn, DFd)	P value
Treatment (between columns)	276909	5	55382	F (5, 57) = 116.0	P<0.0001		Treatment (between columns)	297303	5	59461	F (5, 57) = 74.88	P<0.0001		Treatment (between columns)	97.62	5	19.52	F (5, 58) = 7.562	P<0.0001		Treatment (between columns)	59.61	5	11.92	F (5, 12) = 87.46	P<0.0001
Residual (within columns)	27210	57	477.4				Residual (within columns)	45266	57	794.1				Residual (within columns)	149.7	58	2.582				Residual (within columns)	1.636	12	0.1363
Total	304119	62					Total	342569	62					Total	247.4	63					Total	61.25	17
Data summary							Data summary							Data summary							Data summary
Number of treatments (columns)	6						Number of treatments (columns)	6						Number of treatments (columns)	6						Number of treatments (columns)	6
Number of values (total)	63						Number of values (total)	63						Number of values (total)	64						Number of values (total)	18

## Sheet: Fig. 4
Fig. 4A							Fig. 4A							Fig. 4A
Srebp-1c							Fasn							Acc1
Table Analyzed	Data 1						Table Analyzed	Data 1						Table Analyzed	Data 1
Data sets analyzed	A-F						Data sets analyzed	A-F						Data sets analyzed	A-F
ANOVA summary							ANOVA summary							ANOVA summary
F	77.69						F	67.63						F	41.27
P value	<0.0001						P value	<0.0001						P value	<0.0001
P value summary	****						P value summary	****						P value summary	****
Significant diff. among means (P < 0.05)?	Yes						Significant diff. among means (P < 0.05)?	Yes						Significant diff. among means (P < 0.05)?	Yes
R squared	0.97						R squared	0.9657						R squared	0.945
Brown-Forsythe test							Brown-Forsythe test							Brown-Forsythe test
F (DFn, DFd)	1.007 (5, 12)						F (DFn, DFd)	0.9969 (5, 12)						F (DFn, DFd)	0.7866 (5, 12)
P value	0.4545						P value	0.4598						P value	0.5788
P value summary	ns						P value summary	ns						P value summary	ns
Are SDs significantly different (P < 0.05)?	No						Are SDs significantly different (P < 0.05)?	No						Are SDs significantly different (P < 0.05)?	No
Bartlett's test							Bartlett's test							Bartlett's test
Bartlett's statistic (corrected)							Bartlett's statistic (corrected)							Bartlett's statistic (corrected)
P value							P value							P value
P value summary							P value summary							P value summary
Are SDs significantly different (P < 0.05)?							Are SDs significantly different (P < 0.05)?							Are SDs significantly different (P < 0.05)?
ANOVA table	SS	DF	MS	F (DFn, DFd)	P value		ANOVA table	SS	DF	MS	F (DFn, DFd)	P value		ANOVA table	SS	DF	MS	F (DFn, DFd)	P value
Treatment (between columns)	4.793	5	0.9587	F (5, 12) = 77.69	P<0.0001		Treatment (between columns)	12.33	5	2.466	F (5, 12) = 67.63	P<0.0001		Treatment (between columns)	14.39	5	2.878	F (5, 12) = 41.27	P<0.0001
Residual (within columns)	0.1481	12	0.01234				Residual (within columns)	0.4376	12	0.03647				Residual (within columns)	0.8367	12	0.06972
Total	4.941	17					Total	12.77	17					Total	15.22	17
Data summary							Data summary							Data summary
Number of treatments (columns)	6						Number of treatments (columns)	6						Number of treatments (columns)	6
Number of values (total)	18						Number of values (total)	18						Number of values (total)	18
Fig. 4B							Fig. 4B
Scd1							Red
Table Analyzed	Data 1						Table Analyzed	Data 1
Data sets analyzed	A-F						Data sets analyzed	A-F
ANOVA summary							ANOVA summary
F	147.4						F	68.79
P value	<0.0001						P value	<0.0001
P value summary	****						P value summary	****
Significant diff. among means (P < 0.05)?	Yes						Significant diff. among means (P < 0.05)?	Yes
R squared	0.984						R squared	0.9663
Brown-Forsythe test							Brown-Forsythe test
F (DFn, DFd)	0.6572 (5, 12)						F (DFn, DFd)	0.6262 (5, 12)
P value	0.6624						P value	0.6834
P value summary	ns						P value summary	ns
Are SDs significantly different (P < 0.05)?	No						Are SDs significantly different (P < 0.05)?	No
Bartlett's test							Bartlett's test
Bartlett's statistic (corrected)							Bartlett's statistic (corrected)
P value							P value
P value summary							P value summary
Are SDs significantly different (P < 0.05)?							Are SDs significantly different (P < 0.05)?
ANOVA table	SS	DF	MS	F (DFn, DFd)	P value		ANOVA table	SS	DF	MS	F (DFn, DFd)	P value
Treatment (between columns)	33.86	5	6.772	F (5, 12) = 147.4	P<0.0001		Treatment (between columns)	31.47	5	6.293	F (5, 12) = 68.79	P<0.0001
Residual (within columns)	0.5513	12	0.04594				Residual (within columns)	1.098	12	0.09149
Total	34.41	17					Total	32.57	17
Data summary							Data summary
Number of treatments (columns)	6						Number of treatments (columns)	6
Number of values (total)	18						Number of values (total)	18
Fig. 4D							Fig. 4D							Fig. 4D
FASN							ACC1							SCD1
Table Analyzed	Data 1						Table Analyzed	Data 1						Table Analyzed	Data 1
Data sets analyzed	A-F						Data sets analyzed	A-F						Data sets analyzed	A-F
ANOVA summary							ANOVA summary							ANOVA summary
F	156						F	189.3						F	7477
P value	<0.0001						P value	<0.0001						P value	<0.0001
P value summary	****						P value summary	****						P value summary	****
Significant diff. among means (P < 0.05)?	Yes						Significant diff. among means (P < 0.05)?	Yes						Significant diff. among means (P < 0.05)?	Yes
R squared	0.9848						R squared	0.9875						R squared	0.9997
Brown-Forsythe test							Brown-Forsythe test							Brown-Forsythe test
F (DFn, DFd)	0.009946 (5, 12)						F (DFn, DFd)	0.4472 (5, 12)						F (DFn, DFd)	0.1356 (5, 12)
P value	>0.9999						P value	0.8074						P value	0.9808
P value summary	ns						P value summary	ns						P value summary	ns
Are SDs significantly different (P < 0.05)?	No						Are SDs significantly different (P < 0.05)?	No						Are SDs significantly different (P < 0.05)?	No
Bartlett's test							Bartlett's test							Bartlett's test
Bartlett's statistic (corrected)							Bartlett's statistic (corrected)							Bartlett's statistic (corrected)
P value							P value							P value
P value summary							P value summary							P value summary
Are SDs significantly different (P < 0.05)?							Are SDs significantly different (P < 0.05)?							Are SDs significantly different (P < 0.05)?
ANOVA table	SS	DF	MS	F (DFn, DFd)	P value		ANOVA table	SS	DF	MS	F (DFn, DFd)	P value		ANOVA table	SS	DF	MS	F (DFn, DFd)	P value
Treatment (between columns)	1.174	5	0.2348	F (5, 12) = 156.0	P<0.0001		Treatment (between columns)	0.5192	5	0.1038	F (5, 12) = 189.3	P<0.0001		Treatment (between columns)	1.456	5	0.2912	F (5, 12) = 7477	P<0.0001
Residual (within columns)	0.01807	12	0.001506				Residual (within columns)	0.006582	12	0.0005485				Residual (within columns)	0.0004674	12	3.895e-05
Total	1.192	17					Total	0.5258	17					Total	1.457	17
Data summary							Data summary							Data summary
Number of treatments (columns)	6						Number of treatments (columns)	6						Number of treatments (columns)	6
Number of values (total)	18						Number of values (total)	18						Number of values (total)	18
Fig. 4E							Fig. 4F
MDA concentration							γ-GTP
Table Analyzed	Data 1						Table Analyzed	Data 1
Data sets analyzed	A-F						Data sets analyzed	A-F
ANOVA summary							ANOVA summary
F	441.6						F	1466
P value	<0.0001						P value	<0.0001
P value summary	****						P value summary	****
Significant diff. among means (P < 0.05)?	Yes						Significant diff. among means (P < 0.05)?	Yes
R squared	0.9973						R squared	0.997
Brown-Forsythe test							Brown-Forsythe test
F (DFn, DFd)	2.852e+028 (5, 6)						F (DFn, DFd)	0.8862 (5, 22)
P value	<0.0001						P value	0.5069
P value summary	****						P value summary	ns
Are SDs significantly different (P < 0.05)?	Yes						Are SDs significantly different (P < 0.05)?	No
Bartlett's test							Bartlett's test
Bartlett's statistic (corrected)							Bartlett's statistic (corrected)	15.83
P value							P value	0.0073
P value summary							P value summary	**
Are SDs significantly different (P < 0.05)?							Are SDs significantly different (P < 0.05)?	Yes
ANOVA table	SS	DF	MS	F (DFn, DFd)	P value		ANOVA table	SS	DF	MS	F (DFn, DFd)	P value
Treatment (between columns)	789.9	5	158	F (5, 6) = 441.6	P<0.0001		Treatment (between columns)	47528	5	9506	F (5, 22) = 1466	P<0.0001
Residual (within columns)	2.147	6	0.3578				Residual (within columns)	142.6	22	6.483
Total	792.1	11					Total	47670	27
Data summary							Data summary
Number of treatments (columns)	6						Number of treatments (columns)	6
Number of values (total)	12						Number of values (total)	28

## Sheet: Fig. 5
Fig. 5B							Fig. 5C							Fig. 5D							Fig. 5E
F4/80 positive area							F4/80							Mcp-1							Tnf-α
Table Analyzed	Data 1						Table Analyzed	Data 1						Table Analyzed	Data 1						Table Analyzed	Data 1
Data sets analyzed	A-F						Data sets analyzed	A-F						Data sets analyzed	A-F						Data sets analyzed	A-F
ANOVA summary							ANOVA summary							ANOVA summary							ANOVA summary
F	84.72						F	158.7						F	108.4						F	58.15
P value	<0.0001						P value	<0.0001						P value	<0.0001						P value	<0.0001
P value summary	****						P value summary	****						P value summary	****						P value summary	****
Significant diff. among means (P < 0.05)?	Yes						Significant diff. among means (P < 0.05)?	Yes						Significant diff. among means (P < 0.05)?	Yes						Significant diff. among means (P < 0.05)?	Yes
R squared	0.9725						R squared	0.9851						R squared	0.9783						R squared	0.9604
Brown-Forsythe test							Brown-Forsythe test							Brown-Forsythe test							Brown-Forsythe test
F (DFn, DFd)	0.5192 (5, 12)						F (DFn, DFd)	0.7088 (5, 12)						F (DFn, DFd)	0.3508 (5, 12)						F (DFn, DFd)	0.8649 (5, 12)
P value	0.7573						P value	0.6282						P value	0.8721						P value	0.5318
P value summary	ns						P value summary	ns						P value summary	ns						P value summary	ns
Are SDs significantly different (P < 0.05)?	No						Are SDs significantly different (P < 0.05)?	No						Are SDs significantly different (P < 0.05)?	No						Are SDs significantly different (P < 0.05)?	No
Bartlett's test							Bartlett's test							Bartlett's test							Bartlett's test
Bartlett's statistic (corrected)							Bartlett's statistic (corrected)							Bartlett's statistic (corrected)							Bartlett's statistic (corrected)
P value							P value							P value							P value
P value summary							P value summary							P value summary							P value summary
Are SDs significantly different (P < 0.05)?							Are SDs significantly different (P < 0.05)?							Are SDs significantly different (P < 0.05)?							Are SDs significantly different (P < 0.05)?
ANOVA table	SS	DF	MS	F (DFn, DFd)	P value		ANOVA table	SS	DF	MS	F (DFn, DFd)	P value		ANOVA table	SS	DF	MS	F (DFn, DFd)	P value		ANOVA table	SS	DF	MS	F (DFn, DFd)	P value
Treatment (between columns)	13.44	5	2.688	F (5, 12) = 84.72	P<0.0001		Treatment (between columns)	831.3	5	166.3	F (5, 12) = 158.7	P<0.0001		Treatment (between columns)	583.6	5	116.7	F (5, 12) = 108.4	P<0.0001		Treatment (between columns)	466.5	5	93.3	F (5, 12) = 58.15	P<0.0001
Residual (within columns)	0.3807	12	0.03173				Residual (within columns)	12.57	12	1.048				Residual (within columns)	12.92	12	1.077				Residual (within columns)	19.25	12	1.604
Total	13.82	17					Total	843.9	17					Total	596.6	17					Total	485.7	17
Data summary							Data summary							Data summary							Data summary
Number of treatments (columns)	6						Number of treatments (columns)	6						Number of treatments (columns)	6						Number of treatments (columns)	6
Number of values (total)	18						Number of values (total)	18						Number of values (total)	18						Number of values (total)	18
Fig. 5F							Fig. 5G							Fig. 5H							Fig. 5I
Il-1β							Cyp2e1							Adh1							Aldh2
Table Analyzed	Data 1						Table Analyzed	Data 1						Table Analyzed	Data 1						Table Analyzed	Data 1
Data sets analyzed	A-F						Data sets analyzed	A-F						Data sets analyzed	A-F						Data sets analyzed	A-F
ANOVA summary							ANOVA summary							ANOVA summary							ANOVA summary
F	512.9						F	173.2						F	528.7						F	30.34
P value	<0.0001						P value	<0.0001						P value	<0.0001						P value	<0.0001
P value summary	****						P value summary	****						P value summary	****						P value summary	****
Significant diff. among means (P < 0.05)?	Yes						Significant diff. among means (P < 0.05)?	Yes						Significant diff. among means (P < 0.05)?	Yes						Significant diff. among means (P < 0.05)?	Yes
R squared	0.9953						R squared	0.9863						R squared	0.9955						R squared	0.9267
Brown-Forsythe test							Brown-Forsythe test							Brown-Forsythe test							Brown-Forsythe test
F (DFn, DFd)	0.8845 (5, 12)						F (DFn, DFd)	0.1916 (5, 12)						F (DFn, DFd)	1.043 (5, 12)						F (DFn, DFd)	0.9267 (5, 12)
P value	0.5206						P value	0.96						P value	0.4365						P value	0.497
P value summary	ns						P value summary	ns						P value summary	ns						P value summary	ns
Are SDs significantly different (P < 0.05)?	No						Are SDs significantly different (P < 0.05)?	No						Are SDs significantly different (P < 0.05)?	No						Are SDs significantly different (P < 0.05)?	No
Bartlett's test							Bartlett's test							Bartlett's test							Bartlett's test
Bartlett's statistic (corrected)							Bartlett's statistic (corrected)							Bartlett's statistic (corrected)							Bartlett's statistic (corrected)
P value							P value							P value							P value
P value summary							P value summary							P value summary							P value summary
Are SDs significantly different (P < 0.05)?							Are SDs significantly different (P < 0.05)?							Are SDs significantly different (P < 0.05)?							Are SDs significantly different (P < 0.05)?
ANOVA table	SS	DF	MS	F (DFn, DFd)	P value		ANOVA table	SS	DF	MS	F (DFn, DFd)	P value		ANOVA table	SS	DF	MS	F (DFn, DFd)	P value		ANOVA table	SS	DF	MS	F (DFn, DFd)	P value
Treatment (between columns)	7630	5	1526	F (5, 12) = 512.9	P<0.0001		Treatment (between columns)	4.25	5	0.85	F (5, 12) = 173.2	P<0.0001		Treatment (between columns)	21.32	5	4.263	F (5, 12) = 528.7	P<0.0001		Treatment (between columns)	9.311	5	1.862	F (5, 12) = 30.34	P<0.0001
Residual (within columns)	35.7	12	2.975				Residual (within columns)	0.05891	12	0.004909				Residual (within columns)	0.09676	12	0.008064				Residual (within columns)	0.7365	12	0.06137
Total	7665	17					Total	4.309	17					Total	21.41	17					Total	10.05	17
Data summary							Data summary							Data summary							Data summary
Number of treatments (columns)	6						Number of treatments (columns)	6						Number of treatments (columns)	6						Number of treatments (columns)	6
Number of values (total)	18						Number of values (total)	18						Number of values (total)	18						Number of values (total)	18

## Sheet: Fig. 6
Fig. 6B							Fig. 6C							Fig. 6C							Fig. 6C							Fig. 6C
Liver weight							Body weight							Fat mass							Lean mass							Food consumption
Table Analyzed	Data 1						Table Analyzed	Data 1						Table Analyzed	Data 1						Table Analyzed	Data 1						Table Analyzed	Data 1
Data sets analyzed	A-F						Data sets analyzed	A-F						Data sets analyzed	A-F						Data sets analyzed	A-F						Data sets analyzed	A-F
ANOVA summary							ANOVA summary							ANOVA summary							ANOVA summary							ANOVA summary
F	0.6325						F	1.071						F	9.771						F	2.491						F	13.77
P value	0.6767						P value	0.4019						P value	<0.0001						P value	0.0594						P value	<0.0001
P value summary	ns						P value summary	ns						P value summary	****						P value summary	ns						P value summary	****
Significant diff. among means (P < 0.05)?	No						Significant diff. among means (P < 0.05)?	No						Significant diff. among means (P < 0.05)?	Yes						Significant diff. among means (P < 0.05)?	No						Significant diff. among means (P < 0.05)?	Yes
R squared	0.1123						R squared	0.1889						R squared	0.6706						R squared	0.3416						R squared	0.7928
Brown-Forsythe test							Brown-Forsythe test							Brown-Forsythe test							Brown-Forsythe test							Brown-Forsythe test
F (DFn, DFd)	0.3487 (5, 25)						F (DFn, DFd)	1.636 (5, 23)						F (DFn, DFd)	0.3322 (5, 24)						F (DFn, DFd)	0.06938 (5, 24)						F (DFn, DFd)	0.8349 (5, 18)
P value	0.8782						P value	0.1905						P value	0.8885						P value	0.9962						P value	0.5419
P value summary	ns						P value summary	ns						P value summary	ns						P value summary	ns						P value summary	ns
Are SDs significantly different (P < 0.05)?	No						Are SDs significantly different (P < 0.05)?	No						Are SDs significantly different (P < 0.05)?	No						Are SDs significantly different (P < 0.05)?	No						Are SDs significantly different (P < 0.05)?	No
Bartlett's test							Bartlett's test							Bartlett's test							Bartlett's test							Bartlett's test
Bartlett's statistic (corrected)	2.164						Bartlett's statistic (corrected)	7.909						Bartlett's statistic (corrected)	3.467						Bartlett's statistic (corrected)	0.5421						Bartlett's statistic (corrected)	10.87
P value	0.826						P value	0.1613						P value	0.6283						P value	0.9905						P value	0.0541
P value summary	ns						P value summary	ns						P value summary	ns						P value summary	ns						P value summary	ns
Are SDs significantly different (P < 0.05)?	No						Are SDs significantly different (P < 0.05)?	No						Are SDs significantly different (P < 0.05)?	No						Are SDs significantly different (P < 0.05)?	No						Are SDs significantly different (P < 0.05)?	No
ANOVA table	SS	DF	MS	F (DFn, DFd)	P value		ANOVA table	SS	DF	MS	F (DFn, DFd)	P value		ANOVA table	SS	DF	MS	F (DFn, DFd)	P value		ANOVA table	SS	DF	MS	F (DFn, DFd)	P value		ANOVA table	SS	DF	MS	F (DFn, DFd)	P value
Treatment (between columns)	0.1248	5	0.02497	F (5, 25) = 0.6325	P=0.6767		Treatment (between columns)	7.337	5	1.467	F (5, 23) = 1.071	P=0.4019		Treatment (between columns)	0.006838	5	0.001368	F (5, 24) = 9.771	P<0.0001		Treatment (between columns)	0.00722	5	0.001444	F (5, 24) = 2.491	P=0.0594		Treatment (between columns)	2147	5	429.5	F (5, 18) = 13.77	P<0.0001
Residual (within columns)	0.9869	25	0.03948				Residual (within columns)	31.51	23	1.37				Residual (within columns)	0.00336	24	0.00014				Residual (within columns)	0.01391	24	0.0005797				Residual (within columns)	561.2	18	31.18
Total	1.112	30					Total	38.85	28					Total	0.0102	29					Total	0.02113	29					Total	2709	23
Data summary							Data summary							Data summary							Data summary							Data summary
Number of treatments (columns)	6						Number of treatments (columns)	6						Number of treatments (columns)	6						Number of treatments (columns)	6						Number of treatments (columns)	6
Number of values (total)	31						Number of values (total)	29						Number of values (total)	30						Number of values (total)	30						Number of values (total)	24
Fig. 6E							Fig. 6F							Fig. 6G
Serum TG							Serum TC							ALT
Table Analyzed	Data 1						Table Analyzed	Data 1						Table Analyzed	Data 1
Data sets analyzed	A-F						Data sets analyzed	A-F						Data sets analyzed	A-F
ANOVA summary							ANOVA summary							ANOVA summary
F	81.45						F	63.66						F	67.74
P value	<0.0001						P value	<0.0001						P value	<0.0001
P value summary	****						P value summary	****						P value summary	****
Significant diff. among means (P < 0.05)?	Yes						Significant diff. among means (P < 0.05)?	Yes						Significant diff. among means (P < 0.05)?	Yes
R squared	0.9065						R squared	0.8834						R squared	0.8897
Brown-Forsythe test							Brown-Forsythe test							Brown-Forsythe test
F (DFn, DFd)	1.108 (5, 42)						F (DFn, DFd)	2.407 (5, 42)						F (DFn, DFd)	1.261 (5, 42)
P value	0.3708						P value	0.0524						P value	0.2986
P value summary	ns						P value summary	ns						P value summary	ns
Are SDs significantly different (P < 0.05)?	No						Are SDs significantly different (P < 0.05)?	No						Are SDs significantly different (P < 0.05)?	No
Bartlett's test							Bartlett's test							Bartlett's test
Bartlett's statistic (corrected)	10.34						Bartlett's statistic (corrected)	21.36						Bartlett's statistic (corrected)	16.75
P value	0.0662						P value	0.0007						P value	0.005
P value summary	ns						P value summary	***						P value summary	**
Are SDs significantly different (P < 0.05)?	No						Are SDs significantly different (P < 0.05)?	Yes						Are SDs significantly different (P < 0.05)?	Yes
ANOVA table	SS	DF	MS	F (DFn, DFd)	P value		ANOVA table	SS	DF	MS	F (DFn, DFd)	P value		ANOVA table	SS	DF	MS	F (DFn, DFd)	P value
Treatment (between columns)	5101	5	1020	F (5, 42) = 81.45	P<0.0001		Treatment (between columns)	8672	5	1734	F (5, 42) = 63.66	P<0.0001		Treatment (between columns)	198941	5	39788	F (5, 42) = 67.74	P<0.0001
Residual (within columns)	526.1	42	12.53				Residual (within columns)	1144	42	27.25				Residual (within columns)	24671	42	587.4
Total	5627	47					Total	9817	47					Total	223612	47
Data summary							Data summary							Data summary
Number of treatments (columns)	6						Number of treatments (columns)	6						Number of treatments (columns)	6
Number of values (total)	48						Number of values (total)	48						Number of values (total)	48
Fig. 6H							Fig. 6I							Fig. 6J
AST							NEFA							Acetaldehyde
Table Analyzed	Data 1						Table Analyzed	Data 1						Table Analyzed	Data 1
Data sets analyzed	A-F						Data sets analyzed	A-F						Data sets analyzed	A-F
ANOVA summary							ANOVA summary							ANOVA summary
F	16.46						F	72.19						F	137.9
P value	<0.0001						P value	<0.0001						P value	<0.0001
P value summary	****						P value summary	****						P value summary	****
Significant diff. among means (P < 0.05)?	Yes						Significant diff. among means (P < 0.05)?	Yes						Significant diff. among means (P < 0.05)?	Yes
R squared	0.6621						R squared	0.8958						R squared	0.9829
Brown-Forsythe test							Brown-Forsythe test							Brown-Forsythe test
F (DFn, DFd)	1.208 (5, 42)						F (DFn, DFd)	1.510 (5, 42)						F (DFn, DFd)	0.3394 (5, 12)
P value	0.3222						P value	0.2072						P value	0.8793
P value summary	ns						P value summary	ns						P value summary	ns
Are SDs significantly different (P < 0.05)?	No						Are SDs significantly different (P < 0.05)?	No						Are SDs significantly different (P < 0.05)?	No
Bartlett's test							Bartlett's test							Bartlett's test
Bartlett's statistic (corrected)	9.095						Bartlett's statistic (corrected)	29.92						Bartlett's statistic (corrected)
P value	0.1053						P value	<0.0001						P value
P value summary	ns						P value summary	****						P value summary
Are SDs significantly different (P < 0.05)?	No						Are SDs significantly different (P < 0.05)?	Yes						Are SDs significantly different (P < 0.05)?
ANOVA table	SS	DF	MS	F (DFn, DFd)	P value		ANOVA table	SS	DF	MS	F (DFn, DFd)	P value		ANOVA table	SS	DF	MS	F (DFn, DFd)	P value
Treatment (between columns)	59849	5	11970	F (5, 42) = 16.46	P<0.0001		Treatment (between columns)	52.22	5	10.44	F (5, 42) = 72.19	P<0.0001		Treatment (between columns)	172.3	5	34.45	F (5, 12) = 137.9	P<0.0001
Residual (within columns)	30545	42	727.3				Residual (within columns)	6.076	42	0.1447				Residual (within columns)	2.999	12	0.2499
Total	90394	47					Total	58.29	47					Total	175.3	17
Data summary							Data summary							Data summary
Number of treatments (columns)	6						Number of treatments (columns)	6						Number of treatments (columns)	6
Number of values (total)	48						Number of values (total)	48						Number of values (total)	18

## Sheet: Fig. 7
Fig. 7A							Fig. 7A							Fig. 7A
Srebp-1c							Fasn							Acc1
Table Analyzed	Data 1						Table Analyzed	Data 1						Table Analyzed	Data 1
Data sets analyzed	A-F						Data sets analyzed	A-F						Data sets analyzed	A-F
ANOVA summary							ANOVA summary							ANOVA summary
F	63.12						F	73.12						F	136.2
P value	<0.0001						P value	<0.0001						P value	<0.0001
P value summary	****						P value summary	****						P value summary	****
Significant diff. among means (P < 0.05)?	Yes						Significant diff. among means (P < 0.05)?	Yes						Significant diff. among means (P < 0.05)?	Yes
R squared	0.9634						R squared	0.9682						R squared	0.9827
Brown-Forsythe test							Brown-Forsythe test							Brown-Forsythe test
F (DFn, DFd)	0.1455 (5, 12)						F (DFn, DFd)	0.8200 (5, 12)						F (DFn, DFd)	0.6497 (5, 12)
P value	0.9777						P value	0.5584						P value	0.6674
P value summary	ns						P value summary	ns						P value summary	ns
Are SDs significantly different (P < 0.05)?	No						Are SDs significantly different (P < 0.05)?	No						Are SDs significantly different (P < 0.05)?	No
Bartlett's test							Bartlett's test							Bartlett's test
Bartlett's statistic (corrected)							Bartlett's statistic (corrected)							Bartlett's statistic (corrected)
P value							P value							P value
P value summary							P value summary							P value summary
Are SDs significantly different (P < 0.05)?							Are SDs significantly different (P < 0.05)?							Are SDs significantly different (P < 0.05)?
ANOVA table	SS	DF	MS	F (DFn, DFd)	P value		ANOVA table	SS	DF	MS	F (DFn, DFd)	P value		ANOVA table	SS	DF	MS	F (DFn, DFd)	P value
Treatment (between columns)	2.703	5	0.5406	F (5, 12) = 63.12	P<0.0001		Treatment (between columns)	4.582	5	0.9164	F (5, 12) = 73.12	P<0.0001		Treatment (between columns)	5.02	5	1.004	F (5, 12) = 136.2	P<0.0001
Residual (within columns)	0.1028	12	0.008564				Residual (within columns)	0.1504	12	0.01253				Residual (within columns)	0.08845	12	0.007371
Total	2.806	17					Total	4.732	17					Total	5.108	17
Data summary							Data summary							Data summary
Number of treatments (columns)	6						Number of treatments (columns)	6						Number of treatments (columns)	6
Number of values (total)	18						Number of values (total)	18						Number of values (total)	18
Fig. 7B							Fig. 7B
Scd1							Red
Table Analyzed	Data 1						Table Analyzed	Data 1
Data sets analyzed	A-F						Data sets analyzed	A-F
ANOVA summary							ANOVA summary
F	208.9						F	45.08
P value	<0.0001						P value	<0.0001
P value summary	****						P value summary	****
Significant diff. among means (P < 0.05)?	Yes						Significant diff. among means (P < 0.05)?	Yes
R squared	0.9886						R squared	0.9495
Brown-Forsythe test							Brown-Forsythe test
F (DFn, DFd)	0.5044 (5, 12)						F (DFn, DFd)	0.8125 (5, 12)
P value	0.7677						P value	0.5629
P value summary	ns						P value summary	ns
Are SDs significantly different (P < 0.05)?	No						Are SDs significantly different (P < 0.05)?	No
Bartlett's test							Bartlett's test
Bartlett's statistic (corrected)							Bartlett's statistic (corrected)
P value							P value
P value summary							P value summary
Are SDs significantly different (P < 0.05)?							Are SDs significantly different (P < 0.05)?
ANOVA table	SS	DF	MS	F (DFn, DFd)	P value		ANOVA table	SS	DF	MS	F (DFn, DFd)	P value
Treatment (between columns)	28.5	5	5.7	F (5, 12) = 208.9	P<0.0001		Treatment (between columns)	10.82	5	2.165	F (5, 12) = 45.08	P<0.0001
Residual (within columns)	0.3274	12	0.02728				Residual (within columns)	0.5762	12	0.04801
Total	28.83	17					Total	11.4	17
Data summary							Data summary
Number of treatments (columns)	6						Number of treatments (columns)	6
Number of values (total)	18						Number of values (total)	18
Fig. 7D							Fig. 7D							Fig. 7D
FASN							ACC1							SCD1
Table Analyzed	Data 1						Table Analyzed	Data 1						Table Analyzed	Data 1
Data sets analyzed	A-F						Data sets analyzed	A-F						Data sets analyzed	A-F
ANOVA summary							ANOVA summary							ANOVA summary
F	61.12						F	361.8						F	2156
P value	<0.0001						P value	<0.0001						P value	<0.0001
P value summary	****						P value summary	****						P value summary	****
Significant diff. among means (P < 0.05)?	Yes						Significant diff. among means (P < 0.05)?	Yes						Significant diff. among means (P < 0.05)?	Yes
R squared	0.9622						R squared	0.9934						R squared	0.9989
Brown-Forsythe test							Brown-Forsythe test							Brown-Forsythe test
F (DFn, DFd)	0.2276 (5, 12)						F (DFn, DFd)	0.04479 (5, 12)						F (DFn, DFd)	0.6932 (5, 12)
P value	0.9433						P value	0.9985						P value	0.6384
P value summary	ns						P value summary	ns						P value summary	ns
Are SDs significantly different (P < 0.05)?	No						Are SDs significantly different (P < 0.05)?	No						Are SDs significantly different (P < 0.05)?	No
Bartlett's test							Bartlett's test							Bartlett's test
Bartlett's statistic (corrected)							Bartlett's statistic (corrected)							Bartlett's statistic (corrected)
P value							P value							P value
P value summary							P value summary							P value summary
Are SDs significantly different (P < 0.05)?							Are SDs significantly different (P < 0.05)?							Are SDs significantly different (P < 0.05)?
ANOVA table	SS	DF	MS	F (DFn, DFd)	P value		ANOVA table	SS	DF	MS	F (DFn, DFd)	P value		ANOVA table	SS	DF	MS	F (DFn, DFd)	P value
Treatment (between columns)	1.654	5	0.3308	F (5, 12) = 61.12	P<0.0001		Treatment (between columns)	1.849	5	0.3698	F (5, 12) = 361.8	P<0.0001		Treatment (between columns)	0.9578	5	0.1916	F (5, 12) = 2156	P<0.0001
Residual (within columns)	0.06495	12	0.005412				Residual (within columns)	0.01226	12	0.001022				Residual (within columns)	0.001066	12	8.886e-05
Total	1.719	17					Total	1.861	17					Total	0.9589	17
Data summary							Data summary							Data summary
Number of treatments (columns)	6						Number of treatments (columns)	6						Number of treatments (columns)	6
Number of values (total)	18						Number of values (total)	18						Number of values (total)	18
Fig. 7E							Fig. 7F
MDA concentration							γ-GTP
Table Analyzed	Data 1						Table Analyzed	Data 1
Data sets analyzed	A-F						Data sets analyzed	A-F
ANOVA summary							ANOVA summary
F	2747						F	273.9
P value	<0.0001						P value	<0.0001
P value summary	****						P value summary	****
Significant diff. among means (P < 0.05)?	Yes						Significant diff. among means (P < 0.05)?	Yes
R squared	0.9991						R squared	0.9702
Brown-Forsythe test							Brown-Forsythe test
F (DFn, DFd)	0.3539 (5, 12)						F (DFn, DFd)	3.654 (5, 42)
P value	0.8701						P value	0.0078
P value summary	ns						P value summary	**
Are SDs significantly different (P < 0.05)?	No						Are SDs significantly different (P < 0.05)?	Yes
Bartlett's test							Bartlett's test
Bartlett's statistic (corrected)							Bartlett's statistic (corrected)	75.07
P value							P value	<0.0001
P value summary							P value summary	****
Are SDs significantly different (P < 0.05)?							Are SDs significantly different (P < 0.05)?	Yes
ANOVA table	SS	DF	MS	F (DFn, DFd)	P value		ANOVA table	SS	DF	MS	F (DFn, DFd)	P value
Treatment (between columns)	8696	5	1739	F (5, 12) = 2747	P<0.0001		Treatment (between columns)	34100	5	6820	F (5, 42) = 273.9	P<0.0001
Residual (within columns)	7.597	12	0.6331				Residual (within columns)	1046	42	24.9
Total	8703	17					Total	35146	47
Data summary							Data summary
Number of treatments (columns)	6						Number of treatments (columns)	6
Number of values (total)	18						Number of values (total)	48

## Sheet: Fig. 8
Fig. 8B							Fig. 8C							Fig. 8D							Fig. 8E
F4/80 positive area							F4/80							Mcp-1							Tnf-α
Table Analyzed	Data 1						Table Analyzed	Data 1						Table Analyzed	Data 1						Table Analyzed	Data 1
Data sets analyzed	A-F						Data sets analyzed	A-F						Data sets analyzed	A-F						Data sets analyzed	A-F
ANOVA summary							ANOVA summary							ANOVA summary							ANOVA summary
F	41.88						F	123						F	48.16						F	79.53
P value	<0.0001						P value	<0.0001						P value	<0.0001						P value	<0.0001
P value summary	****						P value summary	****						P value summary	****						P value summary	****
Significant diff. among means (P < 0.05)?	Yes						Significant diff. among means (P < 0.05)?	Yes						Significant diff. among means (P < 0.05)?	Yes						Significant diff. among means (P < 0.05)?	Yes
R squared	0.9458						R squared	0.9809						R squared	0.9525						R squared	0.9707
Brown-Forsythe test							Brown-Forsythe test							Brown-Forsythe test							Brown-Forsythe test
F (DFn, DFd)	0.2122 (5, 12)						F (DFn, DFd)	1.117 (5, 12)						F (DFn, DFd)	0.6553 (5, 12)						F (DFn, DFd)	0.4841 (5, 12)
P value	0.9508						P value	0.4018						P value	0.6636						P value	0.7818
P value summary	ns						P value summary	ns						P value summary	ns						P value summary	ns
Are SDs significantly different (P < 0.05)?	No						Are SDs significantly different (P < 0.05)?	No						Are SDs significantly different (P < 0.05)?	No						Are SDs significantly different (P < 0.05)?	No
Bartlett's test							Bartlett's test							Bartlett's test							Bartlett's test
Bartlett's statistic (corrected)							Bartlett's statistic (corrected)							Bartlett's statistic (corrected)							Bartlett's statistic (corrected)
P value							P value							P value							P value
P value summary							P value summary							P value summary							P value summary
Are SDs significantly different (P < 0.05)?							Are SDs significantly different (P < 0.05)?							Are SDs significantly different (P < 0.05)?							Are SDs significantly different (P < 0.05)?
ANOVA table	SS	DF	MS	F (DFn, DFd)	P value		ANOVA table	SS	DF	MS	F (DFn, DFd)	P value		ANOVA table	SS	DF	MS	F (DFn, DFd)	P value		ANOVA table	SS	DF	MS	F (DFn, DFd)	P value
Treatment (between columns)	0.002993	5	0.0005986	F (5, 12) = 41.88	P<0.0001		Treatment (between columns)	221.8	5	44.37	F (5, 12) = 123.0	P<0.0001		Treatment (between columns)	6.409	5	1.282	F (5, 12) = 48.16	P<0.0001		Treatment (between columns)	89.52	5	17.9	F (5, 12) = 79.53	P<0.0001
Residual (within columns)	0.0001715	12	1.429e-05				Residual (within columns)	4.329	12	0.3607				Residual (within columns)	0.3194	12	0.02661				Residual (within columns)	2.701	12	0.2251
Total	0.003164	17					Total	226.2	17					Total	6.729	17					Total	92.22	17
Data summary							Data summary							Data summary							Data summary
Number of treatments (columns)	6						Number of treatments (columns)	6						Number of treatments (columns)	6						Number of treatments (columns)	6
Number of values (total)	18						Number of values (total)	18						Number of values (total)	18						Number of values (total)	18
Fig. 8F							Fig. 8G							Fig. 8H							Fig. 8I
Il-1β							Cyp2e1							Adh1							Aldh2
Table Analyzed	Data 1						Table Analyzed	Data 1						Table Analyzed	Data 1						Table Analyzed	Data 1
Data sets analyzed	A-F						Data sets analyzed	A-F						Data sets analyzed	A-F						Data sets analyzed	A-F
ANOVA summary							ANOVA summary							ANOVA summary							ANOVA summary
F	41.34						F	151.4						F	154.4						F	124.4
P value	<0.0001						P value	<0.0001						P value	<0.0001						P value	<0.0001
P value summary	****						P value summary	****						P value summary	****						P value summary	****
Significant diff. among means (P < 0.05)?	Yes						Significant diff. among means (P < 0.05)?	Yes						Significant diff. among means (P < 0.05)?	Yes						Significant diff. among means (P < 0.05)?	Yes
R squared	0.9451						R squared	0.9844						R squared	0.9847						R squared	0.9811
Brown-Forsythe test							Brown-Forsythe test							Brown-Forsythe test							Brown-Forsythe test
F (DFn, DFd)	1.015 (5, 12)						F (DFn, DFd)	0.7578 (5, 12)						F (DFn, DFd)	0.4314 (5, 12)						F (DFn, DFd)	0.4287 (5, 12)
P value	0.4505						P value	0.5967						P value	0.8183						P value	0.8201
P value summary	ns						P value summary	ns						P value summary	ns						P value summary	ns
Are SDs significantly different (P < 0.05)?	No						Are SDs significantly different (P < 0.05)?	No						Are SDs significantly different (P < 0.05)?	No						Are SDs significantly different (P < 0.05)?	No
Bartlett's test							Bartlett's test							Bartlett's test							Bartlett's test
Bartlett's statistic (corrected)							Bartlett's statistic (corrected)							Bartlett's statistic (corrected)							Bartlett's statistic (corrected)
P value							P value							P value							P value
P value summary							P value summary							P value summary							P value summary
Are SDs significantly different (P < 0.05)?							Are SDs significantly different (P < 0.05)?							Are SDs significantly different (P < 0.05)?							Are SDs significantly different (P < 0.05)?
ANOVA table	SS	DF	MS	F (DFn, DFd)	P value		ANOVA table	SS	DF	MS	F (DFn, DFd)	P value		ANOVA table	SS	DF	MS	F (DFn, DFd)	P value		ANOVA table	SS	DF	MS	F (DFn, DFd)	P value
Treatment (between columns)	83.99	5	16.8	F (5, 12) = 41.34	P<0.0001		Treatment (between columns)	169.2	5	33.84	F (5, 12) = 151.4	P<0.0001		Treatment (between columns)	6.885	5	1.377	F (5, 12) = 154.4	P<0.0001		Treatment (between columns)	10.11	5	2.021	F (5, 12) = 124.4	P<0.0001
Residual (within columns)	4.876	12	0.4064				Residual (within columns)	2.682	12	0.2235				Residual (within columns)	0.107	12	0.00892				Residual (within columns)	0.1951	12	0.01625
Total	88.86	17					Total	171.9	17					Total	6.992	17					Total	10.3	17
Data summary							Data summary							Data summary							Data summary
Number of treatments (columns)	6						Number of treatments (columns)	6						Number of treatments (columns)	6						Number of treatments (columns)	6
Number of values (total)	18						Number of values (total)	18						Number of values (total)	18						Number of values (total)	18

## Sheet: Supplementary Fig. 1
Supplementary Fig. 1A							Supplementary Fig. 1A							Supplementary Fig. 1A							Supplementary Fig. 1A
Pparα							Pgc-1α							Cpt-1α							Cpt-1β
Table Analyzed	Hepatocyte						Table Analyzed	Hepatocyte						Table Analyzed	Hepatocyte						Table Analyzed	Hepatocyte
Data sets analyzed	A-C						Data sets analyzed	A-C						Data sets analyzed	A-C						Data sets analyzed	A-C
ANOVA summary							ANOVA summary							ANOVA summary							ANOVA summary
F	25.59						F	15.91						F	0.005272						F	38.81
P value	0.0012						P value	0.004						P value	0.9947						P value	0.0004
P value summary	**						P value summary	**						P value summary	ns						P value summary	***
Significant diff. among means (P < 0.05)?	Yes						Significant diff. among means (P < 0.05)?	Yes						Significant diff. among means (P < 0.05)?	No						Significant diff. among means (P < 0.05)?	Yes
R squared	0.8951						R squared	0.8414						R squared	0.001754						R squared	0.9282
Brown-Forsythe test							Brown-Forsythe test							Brown-Forsythe test							Brown-Forsythe test
F (DFn, DFd)	0.4927 (2, 6)						F (DFn, DFd)	0.1611 (2, 6)						F (DFn, DFd)	0.7367 (2, 6)						F (DFn, DFd)	0.4302 (2, 6)
P value	0.6337						P value	0.8548						P value	0.5175						P value	0.6689
P value summary	ns						P value summary	ns						P value summary	ns						P value summary	ns
Are SDs significantly different (P < 0.05)?	No						Are SDs significantly different (P < 0.05)?	No						Are SDs significantly different (P < 0.05)?	No						Are SDs significantly different (P < 0.05)?	No
Bartlett's test							Bartlett's test							Bartlett's test							Bartlett's test
Bartlett's statistic (corrected)							Bartlett's statistic (corrected)							Bartlett's statistic (corrected)							Bartlett's statistic (corrected)
P value							P value							P value							P value
P value summary							P value summary							P value summary							P value summary
Are SDs significantly different (P < 0.05)?							Are SDs significantly different (P < 0.05)?							Are SDs significantly different (P < 0.05)?							Are SDs significantly different (P < 0.05)?
ANOVA table	SS	DF	MS	F (DFn, DFd)	P value		ANOVA table	SS	DF	MS	F (DFn, DFd)	P value		ANOVA table	SS	DF	MS	F (DFn, DFd)	P value		ANOVA table	SS	DF	MS	F (DFn, DFd)	P value
Treatment (between columns)	0.623	2	0.3115	F (2, 6) = 25.59	P=0.0012		Treatment (between columns)	0.6045	2	0.3023	F (2, 6) = 15.91	P=0.0040		Treatment (between columns)	6.804e-05	2	3.402e-05	F (2, 6) = 0.005272	P=0.9947		Treatment (between columns)	1.432	2	0.716	F (2, 6) = 38.81	P=0.0004
Residual (within columns)	0.07303	6	0.01217				Residual (within columns)	0.114	6	0.01899				Residual (within columns)	0.03872	6	0.006453				Residual (within columns)	0.1107	6	0.01845
Total	0.6961	8					Total	0.7185	8					Total	0.03879	8					Total	1.543	8
Data summary							Data summary							Data summary							Data summary
Number of treatments (columns)	3						Number of treatments (columns)	3						Number of treatments (columns)	3						Number of treatments (columns)	3
Number of values (total)	9						Number of values (total)	9						Number of values (total)	9						Number of values (total)	9
Supplementary Fig. 1B							Supplementary Fig. 1B							Supplementary Fig. 1B							Supplementary Fig. 1C
Cyp2e1							Adh1							Aldh2							Aldh2 assay
Table Analyzed	Hepatocyte						Table Analyzed	Hepatocyte						Table Analyzed	Hepatocyte						Table Analyzed	Hepatocyte
Data sets analyzed	A-C						Data sets analyzed	A-C						Data sets analyzed	A-C						Data sets analyzed	A-C
ANOVA summary							ANOVA summary							ANOVA summary							ANOVA summary
F	133.6						F	1091						F	312.2						F	157.6
P value	<0.0001						P value	<0.0001						P value	<0.0001						P value	<0.0001
P value summary	****						P value summary	****						P value summary	****						P value summary	****
Significant diff. among means (P < 0.05)?	Yes						Significant diff. among means (P < 0.05)?	Yes						Significant diff. among means (P < 0.05)?	Yes						Significant diff. among means (P < 0.05)?	Yes
R squared	0.978						R squared	0.9973						R squared	0.9905						R squared	0.9722
Brown-Forsythe test							Brown-Forsythe test							Brown-Forsythe test							Brown-Forsythe test
F (DFn, DFd)	0.1201 (2, 6)						F (DFn, DFd)	0.3652 (2, 6)						F (DFn, DFd)	0.5342 (2, 6)						F (DFn, DFd)	18.71 (2, 9)
P value	0.8889						P value	0.7085						P value	0.6116						P value	0.0006
P value summary	ns						P value summary	ns						P value summary	ns						P value summary	***
Are SDs significantly different (P < 0.05)?	No						Are SDs significantly different (P < 0.05)?	No						Are SDs significantly different (P < 0.05)?	No						Are SDs significantly different (P < 0.05)?	Yes
Bartlett's test							Bartlett's test							Bartlett's test							Bartlett's test
Bartlett's statistic (corrected)							Bartlett's statistic (corrected)							Bartlett's statistic (corrected)							Bartlett's statistic (corrected)	2.609
P value							P value							P value							P value	0.2713
P value summary							P value summary							P value summary							P value summary	ns
Are SDs significantly different (P < 0.05)?							Are SDs significantly different (P < 0.05)?							Are SDs significantly different (P < 0.05)?							Are SDs significantly different (P < 0.05)?	No
ANOVA table	SS	DF	MS	F (DFn, DFd)	P value		ANOVA table	SS	DF	MS	F (DFn, DFd)	P value		ANOVA table	SS	DF	MS	F (DFn, DFd)	P value		ANOVA table	SS	DF	MS	F (DFn, DFd)	P value
Treatment (between columns)	2.347	2	1.174	F (2, 6) = 133.6	P<0.0001		Treatment (between columns)	7.322	2	3.661	F (2, 6) = 1091	P<0.0001		Treatment (between columns)	4.816	2	2.408	F (2, 6) = 312.2	P<0.0001		Treatment (between columns)	3767	2	1883	F (2, 9) = 157.6	P<0.0001
Residual (within columns)	0.0527	6	0.008783				Residual (within columns)	0.02013	6	0.003354				Residual (within columns)	0.04628	6	0.007714				Residual (within columns)	107.6	9	11.95
Total	2.4	8					Total	7.342	8					Total	4.862	8					Total	3874	11
Data summary							Data summary							Data summary							Data summary
Number of treatments (columns)	3						Number of treatments (columns)	3						Number of treatments (columns)	3						Number of treatments (columns)	3
Number of values (total)	9						Number of values (total)	9						Number of values (total)	9						Number of values (total)	12

## Sheet: Supplementary Fig. 2
Supplementary Fig. 2A							Supplementary Fig. 2A							Supplementary Fig. 2A							Supplementary Fig. 2A
Pparα							Pgc-1α							Cpt-1α							Cpt-1β
Table Analyzed	Data 1						Table Analyzed	Data 1						Table Analyzed	Data 1						Table Analyzed	Data 1
Data sets analyzed	A-F						Data sets analyzed	A-F						Data sets analyzed	A-F						Data sets analyzed	A-F
ANOVA summary							ANOVA summary							ANOVA summary							ANOVA summary
F	39.73						F	11.37						F	53.99						F	16.97
P value	<0.0001						P value	0.0003						P value	<0.0001						P value	<0.0001
P value summary	****						P value summary	***						P value summary	****						P value summary	****
Significant diff. among means (P < 0.05)?	Yes						Significant diff. among means (P < 0.05)?	Yes						Significant diff. among means (P < 0.05)?	Yes						Significant diff. among means (P < 0.05)?	Yes
R squared	0.943						R squared	0.8257						R squared	0.9574						R squared	0.8761
Brown-Forsythe test							Brown-Forsythe test							Brown-Forsythe test							Brown-Forsythe test
F (DFn, DFd)	0.5477 (5, 12)						F (DFn, DFd)	0.8212 (5, 12)						F (DFn, DFd)	0.1730 (5, 12)						F (DFn, DFd)	0.2514 (5, 12)
P value	0.7375						P value	0.5577						P value	0.9677						P value	0.9311
P value summary	ns						P value summary	ns						P value summary	ns						P value summary	ns
Are SDs significantly different (P < 0.05)?	No						Are SDs significantly different (P < 0.05)?	No						Are SDs significantly different (P < 0.05)?	No						Are SDs significantly different (P < 0.05)?	No
Bartlett's test							Bartlett's test							Bartlett's test							Bartlett's test
Bartlett's statistic (corrected)							Bartlett's statistic (corrected)							Bartlett's statistic (corrected)							Bartlett's statistic (corrected)
P value							P value							P value							P value
P value summary							P value summary							P value summary							P value summary
Are SDs significantly different (P < 0.05)?							Are SDs significantly different (P < 0.05)?							Are SDs significantly different (P < 0.05)?							Are SDs significantly different (P < 0.05)?
ANOVA table	SS	DF	MS	F (DFn, DFd)	P value		ANOVA table	SS	DF	MS	F (DFn, DFd)	P value		ANOVA table	SS	DF	MS	F (DFn, DFd)	P value		ANOVA table	SS	DF	MS	F (DFn, DFd)	P value
Treatment (between columns)	5.443	5	1.089	F (5, 12) = 39.73	P<0.0001		Treatment (between columns)	0.838	5	0.1676	F (5, 12) = 11.37	P=0.0003		Treatment (between columns)	2.075	5	0.415	F (5, 12) = 53.99	P<0.0001		Treatment (between columns)	3.809	5	0.7618	F (5, 12) = 16.97	P<0.0001
Residual (within columns)	0.3288	12	0.0274				Residual (within columns)	0.1769	12	0.01474				Residual (within columns)	0.09223	12	0.007686				Residual (within columns)	0.5387	12	0.04489
Total	5.771	17					Total	1.015	17					Total	2.167	17					Total	4.348	17
Data summary							Data summary							Data summary							Data summary
Number of treatments (columns)	6						Number of treatments (columns)	6						Number of treatments (columns)	6						Number of treatments (columns)	6
Number of values (total)	18						Number of values (total)	18						Number of values (total)	18						Number of values (total)	18
Supplementary Fig. 2B							Supplementary Fig. 2B							Supplementary Fig. 2C
TNF-a assay							IL-1B assay							Aldh2 assay
Table Analyzed	Data 1						Table Analyzed	Data 1						Table Analyzed	Data 1
Data sets analyzed	A-F						Data sets analyzed	A-F						Data sets analyzed	A-F
ANOVA summary							ANOVA summary							ANOVA summary
F	421.2						F	599.1						F	443.4
P value	<0.0001						P value	<0.0001						P value	<0.0001
P value summary	****						P value summary	****						P value summary	****
Significant diff. among means (P < 0.05)?	Yes						Significant diff. among means (P < 0.05)?	Yes						Significant diff. among means (P < 0.05)?	Yes
R squared	0.9972						R squared	0.998						R squared	0.9973
Brown-Forsythe test							Brown-Forsythe test							Brown-Forsythe test
F (DFn, DFd)	1.797e+028 (5, 6)						F (DFn, DFd)	2.825e+028 (5, 6)						F (DFn, DFd)	1.469e+028 (5, 6)
P value	<0.0001						P value	<0.0001						P value	<0.0001
P value summary	****						P value summary	****						P value summary	****
Are SDs significantly different (P < 0.05)?	Yes						Are SDs significantly different (P < 0.05)?	Yes						Are SDs significantly different (P < 0.05)?	Yes
Bartlett's test							Bartlett's test							Bartlett's test
Bartlett's statistic (corrected)							Bartlett's statistic (corrected)							Bartlett's statistic (corrected)
P value							P value							P value
P value summary							P value summary							P value summary
Are SDs significantly different (P < 0.05)?							Are SDs significantly different (P < 0.05)?							Are SDs significantly different (P < 0.05)?
ANOVA table	SS	DF	MS	F (DFn, DFd)	P value		ANOVA table	SS	DF	MS	F (DFn, DFd)	P value		ANOVA table	SS	DF	MS	F (DFn, DFd)	P value
Treatment (between columns)	683	5	136.6	F (5, 6) = 421.2	P<0.0001		Treatment (between columns)	6423	5	1285	F (5, 6) = 599.1	P<0.0001		Treatment (between columns)	230094	5	46019	F (5, 6) = 443.4	P<0.0001
Residual (within columns)	1.946	6	0.3243				Residual (within columns)	12.87	6	2.144				Residual (within columns)	622.8	6	103.8
Total	684.9	11					Total	6436	11					Total	230716	11
Data summary							Data summary							Data summary
Number of treatments (columns)	6						Number of treatments (columns)	6						Number of treatments (columns)	6
Number of values (total)	12						Number of values (total)	12						Number of values (total)	12

[truncated: 1 more sheets: Supplementary Fig. 3]
